# Supplementary material for: Non-STEMI vs. STEMI Cardiogenic Shock: Clinical Profile and Long-Term Outcomes
Source: J Clin Med. 2022 Jun 20;11(12):3558. doi: 10.3390/jcm11123558 (PMC9224589; doi:10.3390/jcm11123558)
Supplement: Supplementary file 1 [file jcm-11-03558-s001.zip]

Archive with 1 entries (1 files):
- jcm-1772163-supplementary.pdf
